# Supplementary material for: Integrated mRNA and Small RNA Sequencing Reveals a microRNA Regulatory Network Associated with Starch Biosynthesis in Lotus (Nelumbo nucifera Gaertn.) Rhizomes
Source: Int J Mol Sci. 2022 Jul 9;23(14):7605. doi: 10.3390/ijms23147605 (PMC9318480; doi:10.3390/ijms23147605)
Supplement: Supplementary file 1 [file ijms-23-07605-s001.zip › Supplementary Tables.xlsx]

## Sheet: Table S1
Table S1. Summary of the sRNA-Seq Data.
Sample	Total Reads	Raw Reads
Z6-1-1	15959290 (100.00%)	15420635 (96.62%)
Z6-1-2	16474185 (100.00%)	16238584 (98.57%)
Z6-1-3	13907645 (100.00%)	13680974 (98.37%)
Z6-2-1	14684669 (100.00%)	14439840 (98.33%)
Z6-2-2	14498284 (100.00%)	14350718 (98.98%)
Z6-2-3	15319764 (100.00%)	15119079 (98.69%)
Z6-3-1	16026733 (100.00%)	15775931 (98.44%)
Z6-3-2	15219906 (100.00%)	14941502 (98.17%)
Z6-3-3	12979798 (100.00%)	12749958 (98.23%)

## Sheet: Table S2
Table S2. miRNAs related to starch synthesis in ‘Sucrose and starch metabolism’ pathway and their target genes.
miRNA	target genes
miR167d-5p	SUS1
miR167d
miR167h-5p
miR167b-5p
miR167c
miR167d
miR167a-5p
miR159a	SS4
miR397a-5p
miR159c
miR397a
miR397b
novel_151
miR414
miR529b	SUS3
miR393-3p
miR166a-5p
miR5658
novel_81
miR396a	PGM3
novel_167
miR396a-5p
miR396h
miR396a
miR172b-5p	SS2
miR8175
miR396
novel_55
novel_161
miR395g
miR171a	UDP
miR171d
miR158b-3p
miR171b
miR159e	PGM2
miR530a
miR530a
miR396-3p
miR396a
miR396b
novel_167
miR396a-5p
miR396h
miR408-5p	AGP
miR9662b-3p	GBSS
miR397b-3p
miR5083
miR172b-5p
miR414
miR397b-3p
miR5077	SS3
miR156g-5p	SBE3
miR172j
miR156f-5p
miR156g
novel_146
miR156j
miR172h-5p
miR156d-5p
miR157a-5p
miR156a
miR156r
miR3711
miR156
miR156a-5p
novel_151
miR156h
miR156b
miR157d
miR156g
miR156c
miR156g
novel_188	DBE
miR164a

## Sheet: Table S3
Table S3. List of sequences of miRNAs.
miRNA	mature sequence	stem-loop sequence
miR156	TTGACAGAAGAGAGAGAGCAC	TTGACAGAAGAGAGAGAGCACAGCTGGAGTCTGAGACTCCTGCAAAACATTCACCCGGATGCATACCGGAACTGGAAAAGACCGTCCCACCCACTGAACCTTGCAGATATGGGTGGGAGCTGTGAGAGAACGCAGTGCCTGTAGGGTTCTCTGAGCTTCCTGGCC
miR156d-5p	TGACAGAAGAGAGAGAGCAC	GCTGCTCGATTCTCTGCAATCAACTCGCGTAGTGCAGCACTAGACCGAGAGGAGAGGTCAGATGGAGAAATCCAGGAGGAAGACTTGGATGACAGAAGAGAGAGAGCAC
miR156g	TGACAGAAGAGAGTGAGCAC	TGACAGAAGAGAGTGAGCACACATGGTTTTTCTTGCATGGAGGCTCATGCTCGAAGCTCTGCGTGCTCGCTCTCTATCTGTCACC
miR157a-5p	TTGACAGAAGATAGAGAGCAC	TTGACAGAAGATAGAGAGCACAGATGATGATGTGCGTGGAGTTCGCACCTCACTCCTTTGTGCTCTCTATGCTTCTGTCATCA
miR157d	TTGACAGAAGATAGAGAGCAC	TTGACAGAAGATAGAGAGCACAGATGATGAAATGCGCGCGAGTTCGCATCTCACTCCTTTGTGCTCTCTATGCTTCTGTCATCA
miR159c	GAGCTCCTTCAAGTCCAATAT	TTTGGCATTTTGGGGTTATGGGGTGGAGCTCCTTCAAGTCCAATAT
miR167a-5p	TGAAGCTGCCAGCATGATCTA	TGAAGCTGCCAGCATGATCTAGCGTTGGATGGATACCCAAGTAATATATTTTAAGATGCACCCTAGCTAGGTCATGCTCTGACAGCCTCACT
miR395b-3p	TTCCACAGCTTTCTTGAACTG	TTCCACAGCTTTCTTGAACTGCATGGGTCTATATCCTACTCAGAAGCTACCCCAGTGTTAAGAAAGTTGGGACTGTGCCTACTGCGGTTCAATAAAGCTGTGGGAAA
miR396a	TTCCACAGCTTTCTTGAACTT	TTCCACAGCTTTCTTGAACTTCTGCTGATCTCTAGATCAAGTGAAGAGGTTCAAGAAAGCTGTGGGAAG
miR396b	TTCCACAGCTTTCTTGAACTG	TTCCACAGCTTTCTTGAACTGCATGGGTCTATATCCTACTCAGAAGCTACCCCAGTGTTAAGAAAGTTGGGACTGTGCCTACTGCGGTTCAATAAAGCTGTGGGAAA
miR397a	TCATTGAGTGCAGCGTTGATG	TCATTGAGTGCAGCGTTGATGAATTCCAATTTCCAATCACCACTGTTGTAATTTTGCTCTTGTAAAGAAATGTGAGTTGATTTCGTCCGCGCTGCACTCAATTATG
miR408-5p	TGCACTGCCTCTTCCCTGGCT	GCAGGGATAAGGCAGAGCATGGGATGGAGCAATCAACAGAGGGGTGGAGCTGTTGTTGCTCTTCCCATGCACTGCCTCTTCCCTGGCT

## Sheet: Table S4
Table S4. The length and girth of three lotus roots.
Sample	Length (cm)	Girth (cm)
Z6-1-1	12.1	14.5
Z6-2-1	15.7	14.2
Z6-3-1	18.8	13.9
Z6-1-2	12.6	15.1
Z6-2-2	15.8	14.3
Z6-3-2	18.9	14
Z6-1-3	12.8	15.2
Z6-2-3	15.9	14.7
Z6-3-3	19	14.2

## Sheet: Table S5
Table S5. List of primers used for qRT-PCR analysis of genes.
Sequence Definition	Sense Primer	Anti-sense Primer
NnSUS1	CGCCACCACCACCATCATCAC	CTCTCGCTGCTGCTTTTCCTACTG
NnSUS2	AGCTGTCATCCCTTCACCACCTC	ATGCCAGGAACACCATCACGAAC
NnSUS3	ACTGCCTTTACTCTCCCTGGACTC	AGTCTCTTCTCCTGCTCCGTGTAG
NnSUS4	AACTGGGCTTGCTTGTCCTTATGG	GGCGTGAGTCCCACATCCAATG
NnPGM2	ATGGCAGCGGTAGGAGGAGTG	GAGAGGCTCTGGTTGATGGGTTTG
NnSS2	CTCATTGCCGAGGCTATTCCTTGG	AGCATCTGTTCCAGGTCAGGTCTC

## Sheet: Table S6
Table S6. List of primers used for qRT-PCR analysis of miRNAs.
miRNA	stem-loop primer	specific primer
NnumiR396a	GTCGTATCCAGTGCAGGGTCCGAGGTATTCGCACTGGATACGACGTTCGG	CGCGCGCGCGCCACAG
NnumiR396b	GTCGTATCCAGTGCAGGGTCCGAGGTATTCGCACTGGATACGACCGTTCG	GCGCGCGCGCCACAGC
